# Supplementary material for: In Vitro Inhibition of Renal OCT2 and MATE1 Secretion by Antiemetic Drugs
Source: Int J Mol Sci. 2021 Jun 16;22(12):6439. doi: 10.3390/ijms22126439 (PMC8234231; doi:10.3390/ijms22126439)
Supplement: Supplementary file 1 [file ijms-22-06439-s001.zip]

Archive with 1 entries (1 files):
- ijms-1221474-supplementary.pdf
